# Supplementary material for: Localization of aggregating proteins in bacteria depends on the rate of addition
Source: Front Microbiol. 2014 Aug 6;5:418. doi: 10.3389/fmicb.2014.00418 (PMC4123723; doi:10.3389/fmicb.2014.00418)
Supplement: Supplementary file 1 [file Presentation_1.ZIP]

Archive with 6 entries (6 files):
- Supp Fig 4.TIF
- Supp Fig 5.TIF
- Supp Mat legends.pdf
- Supp Fig 1.TIF
- Supp Fig 2.TIF
- Supp Fig 3.TIF
